# Supplementary material for: Diagnostic value of metagenomic next-generation sequencing of bronchoalveolar lavage fluid for the diagnosis of suspected pneumonia in immunocompromised patients
Source: BMC Infect Dis. 2022 Apr 29;22:416. doi: 10.1186/s12879-022-07381-8 (PMC9052728; doi:10.1186/s12879-022-07381-8)
Supplement: Supplementary file 1 — Additional file 1. Original data. [file 12879_2022_7381_MOESM1_ESM.xlsx]

## Sheet: Sheet1
Additional file 1. original data
Patient ID	Age,year	Sex	Underlying disease	Pathogens identified by CMTs	mNGS results	Number of unique reads	CovRate
PT1	65	female	Dermatomyositis	Staphylococcus hemolysis	Human herpesvirus 6B	187	22.25
				Candida	Pneumocystis	440	0.6834
PT2	67	male	Lymphoma	Pneumocystis	Pneumocystis	1388	2.64
				Klebsiellapneumoniae	CMV	118	7.92
				CMV	HSV1	300	27.83
					EBV	38	3.31
PT3	82	male	Chronic lymphocytic leukemia	Candida	Candida	151	0.1041
				Corynebacterium striatum	Rothia_mucilaginosa	68	0.3664
				Elizabethkingia
PT4	60	male	Vasculitis	Pneumocystis	Pneumocystis	717	1.14
				Candida	Candida	217	0.2334
PT5	19	male	Acute promyelocytic leukemia	Pneumocystis	Pneumocystis	3132	3.84
PT6	55	male	Nephrotic Syndrome	Pneumocystis	Pneumocystis	196	0.5161
				Aspergillus fumigatus	EBV	78	9.16
PT7	59	female	Rheumatoid arthritis	Influenza A virus	Aspergillus niger	4	0.0031
				Klebsiellapneumoniae	Aspergillus Plarus	3	0.0545
				Acinetobacter baumannii	Candida	53	0.0809
				Aspergillus niger
				Aspergillus Plarus
PT8	38	male	Renal transplantation	Negative	Pneumocystis	1154	1.21
					Candida	3	0.0021
					Streptococcus pneumoniae	3	0.2586
					CMV	3	0.1061
					EBV	8	0.3802
PT9	69	male	Myeloproliterative neopalsms	Candida krusei	Legionella_pneumophila	194	0.3117
					EBV	204	5.48
PT10	65	male	Thymoma	Negative	Negative	28
PT11	51	male	Renal transplantation	Gram-positive bacteria（Smer）	Streptococcus_intermedius	10645	33.06
					Fusobacterium_nucleatum	15170	30.34
					Streptococcus_constellatus	534	8.23
PT12	20	male	Bone marrow transplantation	Candida	Cutibacterium_acnes	27	0.056
					Bradyrhizobium	10	0.0337
					Adenovirus_7	402	88.57
PT13	40	male	Diffuse large B cell lymphoma	Pneumocystis	Pneumocystis	1013	0.543
					Veillonella_parvula	6195	9.43
					Neisseria_elongata	2961	4.53
PT14	75	female	Diffuse large B cell lymphoma	Negative	Pneumocystis	106	0.0574
					EBV	2284	47.95
PT15	64	male	Intracranial tumour	Negative	Pneumocystis	26	0.0163
					CMV	7	0.1161
PT16	77	female	Diffuse large B cell lymphoma	CMV	Pneumocystis	2413	1.3
				Aspergillus Plarus	CMV	488	6.6
PT17	61	male	Interstitial pneumonia	CMV	Pneumocystis	261	0.1407
				Candida	Mycobacterium tuberculosis	5	0.001
				Acinetobacter baumannii	Candida	17835	2.95
				Mycobacterium tuberculosis	CMV	7
				Klebsiella pneumoniae
PT18	78	male	Acute lymphoblastic leukemia	Legionella pneumophila	Legionella pneumophila	6337	3.03
				Candida albicans
PT19	59	male	Polymyositis	Streptococcus pneumoniae	Streptococcus pneumoniae	2980	12.25
				Aspergillus fumigatus	Aspergillus fumigatus	54	0.0132
				CMV	Pneumocystis	26	0.0154
					EBV	255	11
					CMV	603	7.21
					HSV1	197	5.16
PT20	65	female	Liver transplantation	Negative	Mycobacterium tuberculosis	3	0.001
PT21	41	male	Bone marrow transplantation	Negative	Negative
PT22	58	female	Rheumatism	Negative	Candida	1	0.0281
PT23	55	male	Lymphoma	Negative	Prevotella salivae	125	0.216
					EBV	5	0.0315
PT24	50	female	Renal transplantation	Negative	Pneumocystis	994	0.4998
					CMV	102	1.24
					Haemophilus parainfluenzae	196	0.3331
PT25	58	female	Anca Associated Systemtc Vasculitis	Acinetobacter baumannii	Pneumocystis	185	0.1003
				Klebsiella pneumoniae	Acinetobacter baumannii	841	1.5
				Candida	Candida	307	0.053
					CMV	9	0.1463
PT26	52	female	Rheumatoid arthritis	Cryptococcus neoformans	Cryptococcus neoformans	2	0.0005
				Stenotrophomonas maltophilia
PT27	55	male	Diffuse large B cell lymphoma	Negative	Pneumocystis	9	0.0046
PT28	70	female	Dermatology	Aspergillus fumigatus	Pneumocystis	6027	3.17
				Acinetobacter baumannii	Aspergillus fumigatus	154	0.0368
				CMV	CMV	2017	22.65
					EBV	194	4
PT29	72	female	Antisynthetase syndrome	CMV	CMV	145	1.84
PT30	54	female	Renal transplantation	Aspergillus	Haemophilus parainfluenzae	638	1.18
PT31	37	male	Renal transplantation	Negative	Pneumocystis	218	0.119
					CMV	100	1.3
					Staphylococcus aureus	23	0.0537
					Emergomyces	4	0.0012
PT32	34	female	Systemic Lupus Erythematosus	Cryptococcus neoformans	Pneumocystis	13	0.0067
PT33	34	female	Rheumatoid arthritis	Negative	Pneumocystis	25	0.128
PT34	25	male	Renal transplantation	Nocardia	Nocardia asteroids	8	0.008
PT35	63	male	Renal transplantation	Negative	Negative
PT36	82	male	Non-hodgkin lymphoma	Negative	Pneumocystis	949	0.5107
PT37	38	female	Breast cancer	Negative	Escherichia coli	1	0.0013
PT38	62	male	Nephrotic Syndrome	Negative	Elizabethkingia	6206	7.7
PT39	63	female	Rheumatoid arthritis	Negative	Negative
PT40	62	female	Systemic Lupus Erythematosus	Aspergillus Plarus	Negative
				Cryptococcus neoformans
PT41	39	male	Leukemia	Pseudomonas aeruginosa	Pseudomonas aeruginosa	15207	73.6
				Escherichia coli	Pscudomonas denitrificans	8702	50.01
PT42	54	male	Leukemia	Negative	Tatlockia	65	0.0896
					Pseudomonas aeruginosa	7	0.0235
PT43	56	male	Lymphoma	Negative	Pneumocystis	17	0.0087
					HSV1	3	0.0878
PT44	31	male	Bone marrow transplantation	Negative	Pneumocystis	6	0.001
PT45	65	female	Hemophilia	Negative	Pneumocystis	250	0.1346
PT46	78	male	Nephrotic Syndrome	Mycobacterium tuberculosis	Nocardia	260	0.1979
				Pseudomonas aeruginosa	Pseudomonas aeruginosa	10	0.0491
				Nocardia	Pneumocystis	106	0.0558
					Mycobacterium tuberculosis	1	0.001
PT47	60	female	Systemic Lupus Erythematosus	Pneumocystis	Pneumocystis	9842	5.14
				CMV	CMV	371	4.59
PT48	42	male	Myelodysplastic syndromes	Candida albicans	Legionella pneumophila	6501	10.24
				Legionella pneumophila	Aspergillus	2	0.0013
				Klebsiella pneumoniae
PT49	71	male	Membranous Nephropathy	Negative	Pneumocystis	9925	5.18
					CMV	334	3.87
PT50	74	male	Systemic Lupus Erythematosus	Candida albicans	Chlamydia psittaci	728	3.51
PT51	52	male	Chronic nephritic syndrome	Pneumocystis	Pneumocystis	6949	3.62
					CMV	117	1.47
					Staphylococcus aureus	377	0.7966
PT52	72	male	Lung cancer	Klebsiella pneumoniae	Klebsiella pneumoniae	9363	16.59
				Candida albicans	Candida albicans	61	0.0116
PT53	58	male	Lymphoma	Candida albicans	Pseudomonas aeruginosa	79970	71.42
				Pseudomonas aeruginosa	Pseudomonas denitrificans	3633	38.86
					Torque teno virus 12	71	12.34
PT54	59	male	Lymphoma	Negative	Burkholderia vietnamiensis	18	0.0125
PT55	29	female	Scleroderma	Negative	Acinetobacter baumannii	8	0.0109
					Pneumocystis	39	0.0026
PT56	68	male	Liver transplantation	Mycobacterium tuberculosis	Mycobacterium tuberculosis	85	0.0077
PT57	77	male	Lung cancer	Gram-positive coccus bacteria（Smer）	Klebsiella pneumoniae	3214	6.21
				Candida albicans	Candida albicans	88362	13.61
PT58	72	male	Myelodysplastic syndromes	Negative	Pseudomonas aeruginosa	6	0.033
					Burkholderia	238	0.1601
					EBV	61	1.61
					Candida albicans	6	0.0017
PT59	54	female	Renal transplantation	Negative	Pneumocystis	72	0.0373
					Pseudomonas aeruginosa	79	0.3449
					CMV	355	4.48
PT60	56	male	leukemia	Negative	Pseudomonas aeruginosa	31	0.0997
					CMV	6	0.1094
PT61	72	female	Renal transplantation	Mycobacterium tuberculosis	CMV	116	0.1465
				CMV	Mycobacterium tuberculosis	391	0.029
PT62	58	female	Membranous Nephropathy	Negative	Enterococcus faecium	26	0.0385
					Pseudomonas aeruginosa	8	0.0046
					Pneumocystis	932	0.493
PT63	50	male	Esophageal Cancer	Negative	Streptococcus pneumoniae	15	0.0958
					Acinetobacter baumannii	7	0.0102
PT64	51	female	Renal transplantation	Negative	Chlamydia psittaci	164	0.8218
PT65	37	male	Thrombocytopenia	Negative	Pneumocystis	3520	1.86
PT66	69	male	Lymphoma	Aspergillus Plarus	Moraxella catarrhalis	3713	7.55
					Eillonella dispar	5864	12.52
					Orphyromonas somerae	14029	28.09
PT67	42	male	Crohn disease	Candida parapsilosis	Pneumocystis	2	0.001
					Klebsiella pneumoniae	3	0.0021
PT68	71	male	Leukemia	Corynebacterium striatum	Corynebacterium striatum	1461	1.86
					Candida albicans	17	0.0015
					EBV	4	0.0758
PT69	82	male	Lymphoma	Aspergillus fumigatus	Aspergillus fumigatus	702	0.1561
				Cryptococcus neoformans	Ureaplasma urealyticum	2844	14.05
Abbreviation: CMTs:Conventional microbiological tests; mNGS:metagenomic next-generation sequencing; CMV:Cytomegalovirus;HSV:Herpes simplex virus; EBV:Epstein-Barr virus;
