# Supplementary material for: Diagnostic value of metagenomic next-generation sequencing of bronchoalveolar lavage fluid for the diagnosis of suspected pneumonia in immunocompromised patients
Source: BMC Infect Dis. 2022 Apr 29;22:416. doi: 10.1186/s12879-022-07381-8 (PMC9052728; doi:10.1186/s12879-022-07381-8)
Supplement: Supplementary file 2 — Additional file 2. Identified co-infection by CMT and mNGS. [file 12879_2022_7381_MOESM2_ESM.xlsx]

## Sheet: Sheet1
Additional file 2. identified co-infection by CMT and mNGS
Patient ID	Age,year	Sex	Underlying disease	Pathogens identified by CMTs	mNGS results	co-infection
PT2	67	male	Lymphoma	Pneumocystis	Pneumocystis	Pneumocystis
				Klebsiellapneumoniae	CMV	Klebsiellapneumoniae
				CMV	HSV1	CMV
					EBV
PT7	59	female	Rheumatoid arthritis	Influenza A virus	Aspergillus niger	Influenza A virus
				Klebsiellapneumoniae	Aspergillus Plarus	Aspergillus
				Acinetobacter baumannii	Candida
				Aspergillus niger
				Aspergillus Plarus
PT11	51	male	Renal transplantation	Gram-positive bacteria（Smer）	Streptococcus_intermedius	anaerobic bacteria
					Fusobacterium_nucleatum
					Streptococcus_constellatus
PT16	77	female	Diffuse large B cell lymphoma	CMV	Pneumocystis	Pneumocystis
				Aspergillus Plarus	CMV	CMV
						Aspergillus
PT17	61	male	Interstitial pneumonia	CMV	Pneumocystis	Pneumocystis
				Candida	Mycobacterium tuberculosis	Mycobacterium tuberculosis
				Acinetobacter baumannii	Candida	CMV
				Mycobacterium tuberculosis	CMV
				Klebsiella pneumoniae
PT19	59	male	Polymyositis	Streptococcus pneumoniae	Streptococcus pneumoniae	Streptococcus pneumoniae
				Aspergillus fumigatus	Aspergillus fumigatus	Aspergillus fumigatus
				CMV	Pneumocystis	CMV
					EBV
					CMV
					HSV1
PT24	50	female	Renal transplantation	Negative	Pneumocystis	Pneumocystis
					CMV	CMV
					Haemophilus parainfluenzae	Haemophilus parainfluenzae
PT25	58	female	Anca Associated Systemtc Vasculitis	Acinetobacter baumannii	Pneumocystis	Pneumocystis
				Klebsiella pneumoniae	Acinetobacter baumannii	CMV
				Candida	Candida
					CMV
PT26	52	female	Rheumatoid arthritis	Cryptococcus neoformans	Cryptococcus neoformans	Cryptococcus neoformans
				Stenotrophomonas maltophilia		bacteria
PT28	70	female	Dermatology	Aspergillus fumigatus	Pneumocystis	Pneumocystis
				Acinetobacter baumannii	Aspergillus fumigatus	Aspergillus fumigatus
				CMV	CMV	CMV
					EBV
PT30	54	female	Renal transplantation	Aspergillus	Haemophilus parainfluenzae	Aspergillus
						Haemophilus parainfluenzae
PT40	62	female	Systemic Lupus Erythematosus	Aspergillus Plarus	Negative	Aspergillus
				Cryptococcus neoformans		Cryptococcus neoformans
PT42	54	male	Leukemia	Negative	Tatlockia	Tatlockia
					Pseudomonas aeruginosa	Pseudomonas aeruginosa
PT46	78	male	Nephrotic Syndrome	Mycobacterium tuberculosis	Nocardia	Nocardia
				Pseudomonas aeruginosa	Pseudomonas aeruginosa	Pseudomonas aeruginosa
				Nocardia	Pneumocystis	Mycobacterium tuberculosis
					Mycobacterium tuberculosis
PT47	60	female	Systemic Lupus Erythematosus	Pneumocystis	Pneumocystis	Pneumocystis
				CMV	CMV	CMV
PT51	52	male	Chronic nephritic syndrome	Pneumocystis	Pneumocystis	Pneumocystis
					CMV	CMV
					Staphylococcus aureus	Staphylococcus aureus
PT58	72	male	Myelodysplastic syndromes	Negative	Pseudomonas aeruginosa	Pseudomonas aeruginosa
					Burkholderia	EBV
					EBV
					Candida albicans
PT59	54	female	Renal transplantation	Negative	Pneumocystis	Pneumocystis
					Pseudomonas aeruginosa	Pseudomonas aeruginosa
					CMV	CMV
PT69	82	male	Lymphoma	Aspergillus fumigatus	Aspergillus fumigatus	Aspergillus fumigatus
				Cryptococcus neoformans	Ureaplasma urealyticum	Cryptococcus neoformans
Abbreviation: CMTs:Conventional microbiological tests; mNGS:metagenomic next-generation sequencing; CMV:Cytomegalovirus;HSV:Herpes simplex virus; EBV:Epstein-Barr virus;
